# Supplementary material for: Losing helena: The extinction of a drosophila line-like element
Source: BMC Genomics. 2008 Mar 31;9:149. doi: 10.1186/1471-2164-9-149 (PMC2330053; doi:10.1186/1471-2164-9-149)
Supplement: Additional File 3 — Helena copy number in D. melanogaster and D. simulans populations by in situ hybridization in polytene chromosoms. The data provided de in situ hybridization results. [file 1471-2164-9-149-S3.xls]

## Sheet: Feuil1
Supplementary Table 3: Helena copy number in D. melanogaster and D. simulans populations by in situ hybridization in polytene chromosoms
		helenacopy number in polytene chromosom arms	Additional Centromeric and Peri-centromeric staining
D. melanogaster	Saudi Arabia	0	P/ C
	Bolivia	0
	Brazzaville (Congo)	0	P / C
	Canton (China)	0	P
	Chicharo (Portugal)	0	P
	Reunion	0	C
	Virasoro (Argentina)	1	P
	Vietnam	0	P
	ISO	0	P/C
D. simulans	Valence (France)	13
	Makindu (Kenya)	9	C
	Moscou (Russia)	10
	Canberra (Australia)	11
	Zimbawe	13
	Reunion	10
	Cann River (Australia)	12
	Amieu (New Caledonia)	9
	Eden (Australia)	10	C
	Papeete (French Polynesia)	10
